# Supplementary material for: Adverse events and tolerability of long-term suppressive antibiotic therapy for periprosthetic joint infection: a prospective cohort study
Source: J Bone Jt Infect. 2026 May 12;11(3):267–75. doi: 10.5194/jbji-11-267-2026 (PMC13163188; doi:10.5194/jbji-11-267-2026)
Supplement: The supplement related to this article is available online at https://doi.org/10.5194/jbji-11-267-2026-supplement. [file jbji-11-267-2026-supplement.zip]

Archive with 3 entries (3 files):
- jbji-11-267-2026-supplement-title-page.pdf
- JBJI_Supplement_S1_Tables.pdf
- JBJI_Supplement_S2_Questionnaire.pdf
